# Supplementary material for: Visualization of the microstructure and distribution of follicles in deep human ovaries using speckle-modulated optical coherence microscopy
Source: PLoS One. 2026 Jul 8;21(7):e0331638. doi: 10.1371/journal.pone.0331638 (PMC13345261; doi:10.1371/journal.pone.0331638)
Supplement: S1 File — S2 Video: Three-dimensional distribution of glass beads in ovarian tissue phantom. S3 Video: Imaging of primordial follicles in a 4-day-old mouse ovary. S4 Video: Imaging of secondary follicles in a 14-day-old mouse ovary. S5 Video: Visualization of mature secondary follicles with follicular cavities. S6 Video: Three-dimensional distribution of follicles in a 4-day-old mouse ovary. S7 Video: Three-dimensional distribution of follicles in a 14-day-old mouse ovary. S8 Video: Imaging of follicles in ovarian tissue from a patient with acute myeloid leukemia. S9 Video: Imaging of follicles in ovarian tissue from a patient with acute lymphoblastic leukemia. (ZIP) [file pone.0331638.s001.zip]

Archive with 10 entries (9 files):
- Supporting Videos/
- Supporting Videos/S1 Video.mov
- Supporting Videos/S2 Video.mov
- Supporting Videos/S3 Video.mov
- Supporting Videos/S4 Video.mov
- Supporting Videos/S5 Video.mov
- Supporting Videos/S6 Video.mov
- Supporting Videos/S7 Video.mov
- Supporting Videos/S8 Video.mov
- Supporting Videos/S9 Video.mov
